# Supplementary material for: Re-Irradiation for Locally Recurrent Lung Cancer: A Single Center Retrospective Analysis
Source: Curr Oncol. 2021 May 13;28(3):1835–46. doi: 10.3390/curroncol28030170 (PMC8161822; doi:10.3390/curroncol28030170)
Supplement: Supplementary file 1 [file curroncol-28-00170-s001.zip]

Archive with 1 entries (1 files):
- curroncol-1179398-supplementary.pdf
